# Supplementary material for: From Bioinformatic Modeling to Clinical Observation: Potential Implications of Ribosomal RNA Folding in Blastocystis sp. Isolates from Symptomatic and Asymptomatic Carriers
Source: Pathogens. 2025 Oct 7;14(10):1009. doi: 10.3390/pathogens14101009 (PMC12567388; doi:10.3390/pathogens14101009)
Supplement: Supplementary file 1 [file pathogens-14-01009-s001.zip]

Archive with 1 entries (1 files):
- pathogens-3879397-supplementary.xlsx
