# Supplementary material for: From Bioinformatic Modeling to Clinical Observation: Potential Implications of Ribosomal RNA Folding in Blastocystis sp. Isolates from Symptomatic and Asymptomatic Carriers
Source: Pathogens. 2025 Oct 7;14(10):1009. doi: 10.3390/pathogens14101009 (PMC12567388; doi:10.3390/pathogens14101009)
Supplement: Supplementary file 1 [file pathogens-14-01009-s001.zip › pathogens-3879397-supplementary.xlsx]

## Sheet: Table 1
Table S1. Values to predict the probability of interaction between the RPs (Bud23, RPS5 and RPS18) and the 18S RNA sequences of Blastocystis from each sample (case or control)
		RPS18	RPS5	Bud23
Samples	Subtype	SVM Prediction	SVM Prediction	SVM Prediction
Case 40	1	0.92	0.89	0.97
Case25	1	0.92	0.89	0.98
Case 30	1	0.92	0.89	0.98
Case26	1	0.92	0.89	0.98
Case 17	1	0.92	0.89	0.98
Case 14	1	0.92	0.89	0.98
Case 1	1	0.92	0.89	0.98
Case 13	1	0.92	0.89	0.98
Case 29	1	0.92	0.89	0.98
Case 32	1	0.93	0.9	0.98
Case 28	1	0.94	0.9	0.98
Case 10	1	0.91	0.86	0.97
Case 38	1	0.92	0.89	0.98
Case 16	1	0.92	0.9	0.98
Case 27	1	0.92	0.89	0.98
Case 5	1	0.92	0.9	0.98
Case 42	1	0.93	0.91	0.98
Case 47	1	0.92	0.89	0.98
Control 1	1	0.92	0.89	0.98
Control 38	1	0.92	0.89	0.98
Control 23	1	0.93	0.9	0.98
Control 12	1	0.92	0.88	0.97
Control 11	1	0.91	0.86	0.97
control 2	1	0.92	0.89	0.98
Control 34	1	0.93	0.9	0.98
Control 46	1	0.92	0.89	0.98
Control 37	1	0.92	0.89	0.98
Control 14	1	0.92	0.89	0.98
Case 22	2	0.95	0.94	0.99
Case 24	2	0.95	0.94	0.99
Case 34	2	0.94	0.92	0.98
Case 20	2	0.94	0.92	0.99
Case 12	2	0.94	0.92	0.98
Case 18	2	0.95	0.92	0.99
Case 7	2	0.94	0.92	0.99
case 2	2	0.94	0.92	0.99
Case 45	2	0.94	0.92	0.98
Case 44	2	0.94	0.93	0.99
Case 39	2	0.94	0.92	0.98
Case 49	2	0.94	0.92	0.99
Control 21	2	0.96	0.93	0.99
Control 36	2	0.96	0.95	0.99
Control 5	2	0.95	0.93	0.99
Control 44	2	0.94	0.92	0.99
Control 6	2	0.92	0.88	0.98
Control 16	2	0.94	0.92	0.99
Control 29	2	0.94	0.92	0.98
Control 27	2	0.94	0.92	0.99
Control 31	2	0.95	0.93	0.99
Control 30	2	0.94	0.92	0.99
Case 37	3	0.96	0.96	0.99
Case 48	3	0.96	0.96	0.99
Case 46	3	0.96	0.96	0.99
Case 43	3	0.96	0.96	0.99
Case 41	3	0.96	0.95	0.99
Case 33	3	0.96	0.96	0.99
Case 23	3	0.96	0.96	0.99
Case 6	3	0.96	0.96	0.99
Case 19	3	0.96	0.96	0.99
Case 31	3	0.96	0.96	0.99
Case 21	3	0.96	0.96	0.99
Case 35	3	0.96	0.96	0.99
Case 36	3	0.96	0.96	0.99
Case 11	3	0.96	0.96	0.99
Case 9	3	0.96	0.96	0.99
Case 4	3	0.96	0.96	0.99
Control 43	3	0.96	0.94	0.99
control 42	3	0.97	0.97	0.99
Control 7	3	0.96	0.96	0.99
Control 41	3	0.96	0.96	0.99
Control 39	3	0.96	0.96	0.99
Control 35	3	0.96	0.96	0.99
Control 33	3	0.96	0.96	0.99
Control 32	3	0.97	0.96	0.99
Control 28	3	0.96	0.96	0.99
Control 19	3	0.96	0.96	0.99
Control 17	3	0.96	0.96	0.99
Control 9	3	0.96	0.96	0.99
Control 20	3	0.96	0.96	0.99
Control 48	3	0.97	0.96	0.99
Control 47	3	0.96	0.96	0.99
Control 26	3	0.96	0.96	0.99
Control 15	3	0.96	0.96	0.99
Control 24	3	0.96	0.96	0.99
Control 8	3	0.95	0.95	0.99
Control 18	3	0.96	0.96	0.99
Control 25	3	0.96	0.96	0.99
Control 40	3	0.93	0.91	0.99
Control 10	3	0.97	0.96	0.99
Control 4	3	0.96	0.96	0.99
Control 13	3	0.96	0.96	0.99
